# Supplementary material for: Designing Clinical Decision Support Systems (CDSS)—A User-Centered Lens of the Design Characteristics, Challenges, and Implications: Systematic Review
Source: J Med Internet Res. 2025 Jun 20;27:e63733. doi: 10.2196/63733 (PMC12463342; doi:10.2196/63733)
Supplement: Multimedia Appendix 2 [file jmir-v27-e63733-s002.xlsx]

## Sheet: Design of CDSS
						DESIGN			IMPLEMENTATION ARCHITECTURE			EMERGING ISSUES	COMMENTS
	SRN	Author(s)	Paper Title	Year of Publication	Clinical Condition of Focus	Design Approach	Interaction Modalities	User Interfacing	Underlying Technology	Functional Scope	Integration	Related Issues, Challenges, & Key Findings	Key Highlights
	1	Abouzahra, M. et al.	Exploring physicians’ continuous use of clinical decision support systems	2022	Lower back pain								This paper does not describe any of the key aspects of the study [recomend removal]
	2	Abtahi, H. et al.	Development and evaluation of a mobile-based asthma clinical decision support system to enhance evidence-based patient management in primary care	2023	Asthma	Used the "Kowledge-to-Action (KTA)" model , in combination wiht User-centred Design (focus groups, interviews, usability testing with experts. Conducted an evaluation (not an RCT) using think aloud protocl and questionaires to measure accuracy.	Manual entries/Color coded assessement results and feedback as text viewed on the screen..	Clinicians	Knowledg-based/Expert system/Rule-based/ mobile-based/Database server architecture	Diagnosis tests, management for exercebations and risk factors, education on drug informaton, discussion (chat) for clinicians. Guideline-Based, using the Global Initiative for Asthma (GINA) guidelines.	__	Not implemented in a real clinical environment. can run without internet connection.	100% accuracy by users
	3	Alhodaib, H.I. et al.	Mobile Clinical Decision Support System for the Management of Diabetic Patients With Kidney Complications in UK Primary Care Settings: Mixed Methods Feasibility Study	2020	Chronic Kidney Disease	UCD using interviews with experts and control trial experiment of the CDSS with intevention and non-intervention consultations .Usability, acceptance and evaluation conducted through satisfaction questionaires and interviews with doctors	Manual entries/feedback is in text.	Clinicians	Knowledg-based/Expert system/Rule-based/Mobile-based/Database server architecture	Treatment recommendation, monitoring drug intake and serum levels, and medication dosing	__	Ambiguity in navigating between pages or recommendations, and scrolling up and down were key suability challenges identified. Need for a review button to check for entry errors. Users prefer videos explaining recommendations and links to evidence.	No difference in decision accuracy between control and treatment groups (ie. Using the CDSS or paper based guidelines). 83% user satisfaction.
	4	Amland, R.C. et al.	A Multidisciplinary Sepsis Program Enabled by a Two-Stage Clinical Decision Support System: Factors That Influence Patient Outcomes	2016	Sepsis	__	Alert (no description of the kind of alert)	Clinicians	Knowledge-based/Expert system/Cloud-based client/server architecture	Diagnosis tests, management for exercebations and risk factors, education on drug informaton, discussion (chat) for clinicians. Guideline-Based, using the Global Initiative for Asthma (GINA) guidelines.	Integrated into Electronic Health Records (EHR) system of the Hosptals	__	Very limited information on the design of the CDSS. The study focused on the accuracy of identifying patients with sepsis
	5	Anakal, S. S. & Sandhya, P	Clinical Decision Support System for Diagnosis and Treatment of COPD Using Ensemble Methods	2023	COPD	Used defined data input sources (e.g., EHR, Lab reports, spirometer reports, and physician interpretations) for the design. Experimental evaluation of fucntionality, but no evaluation or userbilty testing with end users in a typical clinical setting.	Wireless/Manual enteries/Computerized alerts, text prompts	Clinicians	Non-knowledge based/Expert System/ Rule-based /ML/Cloud-based client/server architecture	Diagnosis tests, classification of severity, treatment recomendations, prediction of co-morbidities	__	Obtaining Data needed to train ML models was a key challenge	Not implemented in practice/Experimenta in the lab
	6	Barigou, et al.	The Design of a Cloud-based Clinical Decision Support System Prototype: Management of Drugs Intoxications in Childhood-	2018	Drug Poisoning	No indicated design approach. System was evaluated on generated data, and usability tested using the System Usability Scale (SUS) with 4 doctors completing a questionaire.	Manual entries of vital signs numbers/Alert as warning messages, prompt as feedback	Clinicians	Non-knowledge based/Expert System/ both Rule-based & case-based/ML-based/Mobile Cloud-based client/server architecture	Diagnosis and Treatment plan, management of existing cases	__	Used synthetic data for evaluating system functional efficiency due to unavailability of electronic patient cases f	Average System Usability Scale (measure of effectieness and efficiency) score of 74%
	7	Beerlage-de Jong, N. et al.	The value of participatory development to support antimicrobial stewardship with a clinical decision support system	2017	Antimicrobial Prescription	Adopted a UCD approach by involving end users and other stakeholders using questionaires for gathering insights and user needs. Evaluations used scenarios and likard scales to with a low-fidelity prototype with 6 clinicians to idenfity support needs and work flow. No real usability testing because of a lack of a high fidelity prototype.	Manual numeric input of vitals signs/prompts in text on recomeded therapy/treatments as feedback.	Clinicians	__	Treatment recommendations (when implemented)	__	CDSS should not be directive, but rather be flexible, supportive, motivational, serve as reminders/promtors. Some clinical terms used in feedback advise were not understood by users. Understanding the end users through paticiaptory engagement and understanding the context in which the CDSS would be used is essential for effective uptake and successful implementation/adoption.	The paper reports the design approach and the requirments for designing BUT the real system is NOT Implemented [Not based on a real CDSS, maybe we should remove]
	8	Breitbart, E. et al.	Improved patient satisfaction and diagnostic accuracy in skin diseases with a Visual Clinical Decision Support System-A feasibility study with general practitioners.	2020	General Diagnosis	No indicated design approach. Evaluation was based on user satisfaction, time spent by clincians in consultations, effectiveness an acceptance.	__	Clinicians	__ (runs on tablets/pc)	Diagnostic	__	patients especially younger patients felt bothered by the use of the CDSS by clinicians possibly due to their familiary with digital solutions.	This paper does not describe any of the key aspects of the study [recomend removal] Not on a specific health condition.
	9	Byvaltsev, V. A. & Kalinin, A. A	Assessment of Clinical Decision Support System Efficiency in Spinal Neurosurgery for Personalized Minimally Invasive Technologies Used on Lumbar Spine	2021	Spinal Surgery	Not indicated. Assesment of personalized clincal algorithm conducted using large clinical records of patients with the condition and efficiency conducted with 59 patients using the CDSS.	__	Clinicians	__	surgery management	__	__	This paper does not describe any of the key aspects of the study [recomend removal] Not on a specific health condition.
	10	Conway, N. et al.	Decision Support for Diabetes in Scotland: Implementation and Evaluation of a Clinical Decision Support System	2017	Diabetes	System originally designed and adopted, and evaluated for usability and effectiveness with end users using the unified Theory of Accpetance and use of Technoloy, larkard scale, focus groups and questionaires to gain user inputs for tailored adoption of the original design.	user inputs patient details to receive automated actionable pop-up interentions as Alerts, Prompts, Reminders as text feedback on the patient	Clinicians	Runs on a PC/Database server architecture	Screening, Management, and tracking of interventions of existing cases using alerts and prompts	Integrated into Electronic Health Records (EHR) system	Concerns regarding user fatigue, insufficient tailoring to role, covert surveillance of system use, and the applicability of guidelines to a complex patient population.
	11	Farmer, N	An update and further testing of a knowledge-based diagnostic clinical decision support system for musculoskeletal disorders of the shoulder for use in a primary care setting	2014	Musculoskeletal Disorders	Not indicated. Related literature was reviwed to serve as guide for the algorith representation. System was evaluated for reliability using patient data.	Input text/numeric patient demographic data and pathology tests to present diagnosis and management plan	Clinicians	knowledge-based/ Expert system/Rule-based/web-based/Database server architecture	Diagnosis and management plan	Designed with integeration in mind (though not practically implemented)	Use of Radiological imaging as 'gold standard' for validating test poses a great chalenge for the CDSS validation design. Also, challenges with vague responses from patients could be challenging for clinicans in using system ie ambiguity of patient responses (responses that do not match system defined parametors)	System not tested in real clinical setttings for evaluation purposes. Original system design is refrence here: https://journals.sagepub.com/doi/full/10.1111/j.1758-5740.2011.00165.x (should we rather include this paper and indicate it's gotten from other cross reference sources?)
	12	Firzara, A. et al.	Evaluation of an electronic clinical decision support system (DeSSBack) to improve low back pain management: a pilot cluster randomized controlled trial	2023	Lower Back Pain	Paticipatory Design involving clinician experts and other stakeholders based on the STarT Back Pain guidelines. RCT trial conducted to evaluate feassiblity, acceptability and effectiveness	Input patient information to generate management recomendations	Clinicians	Runs on a PC/Database server architecture	Screening or risks, Treatement, and Management pathways	Integrated into local Electornic Medical Record System (EMRS)	Auto population of some fields and streamlinng to conform with practical management workflow. Need for technical support when glitches come up.
	13	Garbern, S. C. et al.	External validation of a mobile clinical decision support system for diarrhea etiology prediction in children: A multicenter study in Bangladesh and Mali	2022	Diarrhoeal Disease	Paticipatory Design involving clinician experts and other stakeholders based on the WHO guidelines for fluid administration. RCT trial conducted to evaluate feassiblity, acceptability and effectiveness of the system	User inputs vital symptoms of the patient to calculate treatement recomendations	Clinicians	Knowledge-based/expert system/mobile-based/Database server architecture	Diagnosis, treatement, outbreak response and Education module for reference of treatment options literature.	Standalone system	Accessible off-line/without internet coneection. Onboarding training was provided in leiu of context. Data access and quality issues in low resource context. Also, challenges of cross-cultural understanding of clinical terms (ie ambiguity)	original paper that indicates design: https://journals.plos.org/plosntds/article?id=10.1371/journal.pntd.0005290 (maybe we should include this paper as from other sources)
	14	Gaudaen, J. C. et al.	Usability Enhancements to a Prototype Clinical Decision Support System for Combat Medics	2023	Injury	UCD involving requirements gathering, peronas, and a usability with novice and advanced users to gether feedback for itetrative design. Evaluation conducted using UI heuristics analysis.	user selects appropriate responses to prompts, questions, and lists generated by system based on the related condition for treatment and output intevention suggestions. Feedback uses color coding to indicate severity of condition.	Clinicians	Knowledge-based/Rule-based/mobile-based/	Injury classification, tretment recomendations, and document care plan.	__	Issues with information overload for users. System needed to focus on recognition rather than recall. Highlights significance of UCD for effective implementation of CDSS.
	15	Hosseini, A., Asadi, F. & Arani, L. A.	Development of a Knowledge-based Clinical Decision Support System for Multiple Sclerosis Diagnosis	2020	Multiple Sclerosis	UCD approach involving requirements gathering using interviews with expert end users and developing consensus on the guidelines to be used. Usability/user satisfaction conducted with endusers and found system to be easy to use. Evaluation used the Receiver-Operator Charteristic (ROC) curve to measure sensitivity, specificity and accuracy with 130 cases.	user inputs patient demographies, radiography and laboratory results to present preliminary and final diagnosis and advise next steps in text on the screen.	Clinicians	knowledge-based/ Expert system/Rule-based/Database server architecture	Diagnosis and recomendation on next steps	__	The use of effective parameters in the diagnosis, analysis process and, the use of appropriate reasoning methods, and engaging end users are essential for an acceptable and efficienty CDSS design.	100% sensitivity, 98% satisfaction and ease of use, 99% accuracy
	16	Kemppinen, J. et al.	Decision Support in Evaluating the Impacts of Mental Disorders on Work Ability	2014	Mental Disorders	Leveraged an agile business process developement appproach that involved a literature review to identify key challenges, then adopted and extended the functionality of an existing CDSS to encopass work ability evaluation modules.	Receives inputs from patient health record system and sends entire diagnosis workflow output to clincian and back to patient's electronic health record	clinicians	Computer-based solution implemented on a layered architecture	Diagnosis and rehabilitation management	Designed to be integrated into clinical workflow and electronic medical records	Effective management of workflow and standardization of evaluation of the work and fucntional capacity assessments of patients with mental disorders.	There is a prior paper about design which is published out of the time range for our search (2012): https://ieeexplore.ieee.org/stamp/stamp.jsp?tp=&arnumber=6480160
	17	Khong, P. C. B. et al.	Modeling the construct of an expert evidence-adaptive knowledge base for a pressure injury clinical decision support system	2017	Pressure Injury	An integrated approach that involved knowledge acquision through a literature review to understand the decision making process and related issues, engagment of experts, and a formative evaluation of system integration with the workflow and acceptance with 4 wound experts.	Receives inputs of paptient details from register (patient record system) and sends recomendations to the medic and the next workflow stage	Clinicians	knowledge-based/ Expert system/Rule-based/Web-based/Database server architecture	Provides recomendations for treatment, diagnosis, or screening	Designed to be integrated into clinical workflow	The overall agreement between the senior experts and the PI-CDSS ranged from 90.8% to 66.0%, while the junior experts scored a higher overall agreement ranging from 96.3% to 88.9%.	The differences in expert opinion and the DSS is interesting and raises interesting questions as to what to do when your gut-feelings as a clincian do not agree with a CDSS you are using.
	18	Kieffer, S. et al.	A Multimodal, Usable, and Flexible Clinical Decision-Support System for Breast Cancer Diagnosis and Reporting	2022	Breast Cancer	UCD to gether user rquirements, involving expert interviews, questionaires, wireframes, and itetrative user testing of the initial prototype.	2D gesture capture input and visual output of captured picture that allows the user to select specific areas on the picture.	Clinicians	Computer Aided Design (CAD) system with manual and automatic features.	Screening, diagnosis, and reporting	__	The integration of the system with other systems is crucial to maximize the duration of image viewing and minimize distractions for radiologists.
	19	Kleinau, A. et al	User-centered Development of a Clinical Decision Support System	2021									I suggest we exclude this paper. The content is entirely focused on Baysian network implementation. It is not clear which clinical condition the systems supports or whether it's suppposed to be a general system. The UCD discussed says nothing about how UCD principles were used althought he evaluation says it engaged experts in using the system.
	20	Knight, S. R. et al	Development of a Clinical Decision Support System for Living Kidney Donor Assessment Based on National Guidelines	2018	Living Kidney Assessment	No design approach discussed, but the algorithm was based on National Guidelines for kidney assessment. Evaluation was done in retrospection using previous donor data for screening	Input of donor demographies and response to questionaires to generate output assessement.	Donors/Clinicians	Knowledge-based/Expert system/rule-based/Web-based/database server architecture	Asessement/screening of donors, recomendation	Integrated with patient electronic health record	it was important to consider local practice and clinical experience alongside guideline-based recommendations. The CDSS could be adapted to local protocols and practice to reduce the risk of non-compliance with recommendations when evidence was lacking or of poor quality
	21	Kropf, M. et al.	Telemonitoring in heart failure patients with clinical decision support to optimize medication doses based on guidelines	2014	Heart Failure	No design approach discussed, but the algorithm was based on clinical guidelines. Functional evaluation was conducted using MATLAB.	Input of daily vital signs (blood pressure, heart rate, weight) and output of recomendations to clinician for medication.	Patient/cCinician	Knowledge-based/Expert system/rule-based/database server architecture	Screening, recomendations, medication	Designed with integeration in mind (though not practically implemented)	Challenges with validation: How do you establish "Ground Truth?"for validation? Challenges with transformating guidelines into decision support rules (it's non-trivial). System needs to agregate vital signs over time and compute--making it complicated
	22	López, M. M. et al	Evaluating the QoE of a mobile DSS for diagnosis of red eye diseases by medical students.	2016	Eye Disease	No design approach discused. Implementation was based on medical knowledge from opthalmologist and enginering methods. Quality of Experience (QoE) study conducted using surveys of medical students	System presents list of dieseases for user to select and answer related questions as input for a visual diagnosis to be generated as output	Clinicians	Knowledge-based system/Expert system/Rule-based/mobile-based/database server architecture	Screening, diagnosis, and education on treatment	__	Based on the survey responses, some improvements were suggested, such as adding an evaluation section, including a short test for studying purposes, providing a list of probable diseases when a diagnosed disease's guide is not found, and enabling the option to take eye photographs with a smartphone for comparison.	Around 65% of students strongly agreed with the effectiveness of the app's decision algorithm for diagnosis. However, there were suggestions for improvements in the diagnosis method and the possibility of comparing eye photographs with a database.
	23	Luna, D. & Otero, C	Redesign of a clinical decision support system for a drug - drug interaction alert.	2014	Drug-Drug Interaction	UCD involving the engagment clinician endusers through interviews and observations to gather insights; protoyping, usability testing and iterartive redesign	User request system for a test run based on patient pescription.	Clinicians	Knowledge-based/Expert system/rule-based/database server architecture	Alerts and recomendations	Integrated with other drug databases and EHR	Challenges in knowledge database structuring and clinical case creation: this can be extremely difficult due to the rarity of the problems doctors typically encounter. Also issue with contextualization. Also, lack of contextualization to local realities, resulted in false positives and alert fatigue.
	24	Maserat, E. et al	Information Engineering and Workflow Design in a Clinical Decision Support System for Colorectal Cancer Screening in Iran	2016	Colorectal Cancer	Engaged clinicians on developing the workflow of intended CDSS.							I suggest we exclude this paper. it did not implement a CDSS nor a prototype. It only collected data on what the dsign could look like.
	25	Michot, E. et al.	Towards a Clinical Decision Support System for Helping Medical Students in Emergency Call Centers	2022	Emergency Support	system designed based on literature review of guidelines and typical designs; usability conducted with 4 medical students for improvements using mock-ups and an online evaluation with 20 participants	user inputs bio data (gender, age, weight) and system outputs recomended advise.	Clinicians	Knowledge-based/web-based/	Recomendations on actions and aditional guideline advice.	__	The high percentage of uncertainty among students may be due to their lack of experience in phone call triage	Not implemented in practice/Experimental in the lab
	26	Minian, N. et al	The effect of a clinical decision support system on prompting an intervention for risky alcohol use in a primary care smoking cessation program: a cluster randomized trial	2019	Alcohol Consumption Control	No information on design approach							I suggest we exclude. The paper contains no information about the design of the CDSS used in the study--no approach, interaction modalities, implementation architecture of the DSS, integration etc..This tested the how using a CDSS influenced clincian practice
	27	Divyashree, N., & Nandini, P.S.K	Design and Development of We-CDSS Using Django Framework: Conducing Predictive and Prescriptive Analytics for Coronary Artery Disease.	2022	Coronary Artery Disease	No information on design approach	users enter data through forms and receive life style predictions and prescriptions.	Public/Clinicians	Non-Knowledge-based/ML/web-based/	Prediction and prescription recomendations.	__	Has public and clinician phasing.	I will argue for excluding this paper. The focus is on the technical implementation of the system using the Django framework. No details about the design
	28	Nadeau, E. et al.	Clinical impact of accepting or rejecting a recommendation from a clinical decision support system–assisted antibiotic stewardship program	2022									The system the study is based on is not described. I suggest we exclude. BUT this paper is very good for discussing one of the emergning isues (accepting recomendations of CDSS vs discarding recomendations.
	29	Nair, K. M. et al	A Clinical Decision Support System for Chronic Pain Management in Primary Care: Usability testing and its relevance.	2015	Chronic Pain Management	UCD involving focus groups with key stakeholders to access needs, followed by a usability evaluation using the System Usability Scale (SUS) and the Think Aloud approach to acertain functionality and efficiency.	System retrives patient data from the integrated EHR automatically or through input by the clinician to present guidance on treatment.	Clinicians	knowledge-based/ Expert system/Rule-based/Web-enabled/Database server architecture	Clinical practice guidance, and education	Integrated into EHR system	This multidisciplinary approach contributed (involving designers, engineers, and health experts) to a comprehensive evaluation of the CDSS. Hightlights the significance of UCD in the process.
	30	Nasir, I. S. et al	Virtual data integration for a clinical decision support systems	2023	General Diagnosis	No description of the design approach for the system, but a usability evaluaton of the its simplicity,felxibility,usefulness, and learnability was conducted	Clinicians to input vital signs and laboratory data for a specific patient and receive diagnosis and treatment recomendations.	Clinicians	knowledge-based/expert-system/database server architecture	Diagnosis and treatment recomendations	__	Data Virtualization: The document mentions a new ETL (Extract, Transform, Load) approach based on data virtualization. This approach can be explored further for its potential benefits in data integration and managemen
	31	Panigutti, C. et al.	Co-design of Human-centered, Explainable AI for Clinical Decision Support	2023	predicts all the conditions that will be diagnosed in the following visit of the patient	Prototyping-testing-redesigning of an explainable AI technique and its explanation user interface: We build upon our previous work, Doctor XAI. We add new mechanisms to tailor Doctor XAI towards a clinical prediction task and we carry out a thorough technical evaluation of the methodology, demonstrating its applicability to the explanation of a clinical DSS. We then translate the rule-based expla…	The user interface created for Doctor XAI explanations lets the user explore the AI model behavior through a dynamic visualization of the explanation. As the AI model is a clinical DSS that predicts all the conditions (ICD-9) that will be diagnosed in the following visit of the patient. The explainer is able to provide for both multi-label prediction tasks and for binary tasks. In this context, t…	Clinicians at hospital	Doctor XAI is a Recurrent Neural Network (RNN) with Gated Recurrent Units (GRU) that predicts the patient’s next visit time, diagnoses, and medications order. Rule-based (translate the rule-based explanation of Doctor XAI in natural language and present the first prototype of a user explanation interface). The removal-based type of explanation: Like other popular removal-based approaches, Doctor …	Predicts the patient’s next visit time, diagnoses, and medications order. The interactive interface allows the user to explore the textual explanation linked with the visualization, highlighting the occurrences of diagnosed in each visit when hovering with the mouse over the textual description of the explanation.	__	Findings: First, we get evidence that explanations increase users’ trust in the XAI system, and second, we obtain useful insights on the perceived deficiencies of their interaction with the system, so we can re-design a better, more human-centered explanation interface. Design and evaluation of an explainable user interface are iterative, intertwined processes: The evaluation allows to discover n…	Long paper presented technical details, and interative co-design, evaluation (Nielsen’s 10 usability heuristics), and redesign process. On the topic of Explanable AI.
	32	Paydar, P. et al.	Design, Development and Evaluation of an Application based on Clinical Decision Support Systems (CDSS) for Over-The-Counter (OTC) Therapy: An Educational Interventions in Community Pharmacists	2023	over-the-counter (OTC) therapy	Design: A web-based needs survey was conducted to draw out the 10 most popular topics. Therapy of the topics was extracted from textbook and drug list from FDA Iran website. Algorithms for each topic in the form of a decision tree were drawn, evaluated and modified iteractively by 6 pharmacists and 1 IT specialist. The app was then built and reviewed by 5 IT specialists. Evalution: 40 pharmacists…	Mobile app and available online via PC or mobile phone.	Community pharmacists	Based on the designed algorithms, the app was developed using Asp.net with a Microsoft SQL Server database platform.	The CDSS app has 10 topics, including Acne, obesity, ocular problems (eye redness and eyelid issues), sleep disorders, dermatitis, dysmenorrhea, hair loss, headache, burning, and vaginal infections. Pharmacists taking medical history” and CDSS helping to provide “pharmacological and non-pharmacological recommendations".	__	Findings: 1) a significant increase in the management of OTC counseling was shown in all the scenarios, based on the score results. This difference was not significant though. 2) The study showed that the time required to manage each scenario after using the OTC therapy application increased (reasons: the pharmacists with OTC application spent more time to take the patient’s history; not familiar…	No much details on technology details. Not in "healthcare" setting.
	ood	Ray, J. M. et al.	Computerized Clinical Decision Support System for Emergency Department–Initiated Buprenorphine for Opioid Use Disorder: User-Centered Design	2019	ED initiation of BUP (Buprenorphine) for patients with OUD (opioid use disorder)	Design and formative evaluation of a user-centered CDS for ED-initiated BUP. User-centered design with iterative prototype development was used. Initial observations and interviews identified workflows and information needs. The design team and key stakeholders reviewed prototype designs to ensure accuracy. A total of 5 prototypes were evaluated and iteratively refined based on input from 26 atte…	Web-based clinical decision tool. The paper presents the details of design aims at a efficient and flexible tool with an easy-to-read layout (the interaction workflow presented in Figure 6).	Clinicians at ED	Rule-based.	A flexible tool to support clinicians with varied levels of experience with the intervention by providing both one-click options for direct activation of care pathways and user-activated support for critical decision points.	Design and formative evaluation of a user-centered CDS for ED-initiated BUP	User-centered design and iterative (5 version prototypes) approach (the paper describes the details of steps and documents feedback received from each version and how it was incorporated into the subsequent revision. Across all prototypes, feedback focused on 4 thematic needs: design changes, navigation, workflow integration, and treatment process). Throughout the design process, how and where to…	Mentioned CDSS challenges in the Introduction section: unintended consequences such as alert fatigue and increased cognitive load, and HCI approach can help to incorporate CDS design principles support careful consideration of the sociotechnical environment and delivery of the right information, to the right person, in the right format, and at the right time in clinical workflow to optimize medic…	User interface images in the paper
	34	Segal, G. et al.	Reducing drug prescription errors and adverse drug events by application of a probabilistic, machine-learning based clinical decision support system in an inpatient setting	2019	Drug prescription in in-patient setting to reduce prescription errors	No mention of design approach. Reports on the integration and evaluation: Evaluated the system’s performance in a real-life setting, identifying medication errors and ADEs in a 38-bed inpatient department of internal medicine in a tertiary medical center. The system was operating on top of a legacy standard CDSS. The metrics measured were: 1) alert burden, 2) alert accuracy and clinical relevance…	The system intervenes at 2 points in the physician’s workflow: 1) synchronous alerts - the alert pops up during the prescribing process if the physician chooses a medication which is an outlier to the patient’s clinical general characteristic and current clinical situation, and 2) asynchronous alerts—generated after the medication order was already entered into the system following a relevant cha…	Clinicians at hospital	Uses machine-learning algorithms to identify and intercept potential medication prescription errors in real time. After analyzing historical electronic medical records, the system automatically generates, for each medication, a computational model that captures the population of patients that are most likely to be prescribed a certain medication and the clinical environment and temporal circumsta…	The system intervenes at 2 points in the physician’s workflow: 1) synchronous alerts - the alert pops up during the prescribing process if the physician chooses a medication which is an outlier to the patient’s clinical general characteristic and current clinical situation, and 2) asynchronous alerts—generated after the medication order was already entered into the system following a relevant cha…	Integrated a novel outlier system into an existing electronic medical record system, in a single medical ward in a tertiary medical center. The system monitored all drug prescriptions written during 16 months. Initially, the system operated in a “silent mode” for several months. During this period, drug prescriptions were monitored, patients’ profiles analyzed, outliers detected, and appropriate …	Outlier detection, based on machine learning and statistical methods, generates clinically relevant alerts with good physician response and low alert fatigue in a live, busy, hospital inpatient setting.	Mentioned CDSS alerts challenges/issues in Introduction section: high incidence of false alerts, resulting in “alert fatigue,” inevitably disrupting workflowsin the literature review, CDSS inherently miss error types that have not been anticipated or programmed into the decision support software rules, the dynamic nature of patient status during hospitalization, due to either clinical improvement…
	35	Seitinger, A. et al.	An Arden-Syntax-based clinical decision support framework for medical guidelines--Lyme borreliosis as an example	2014	Lyme borreliosis as an example (diagnosis and treatment of Lyme borreliosis)	Focused on technology description. A few lines mentioning of involving clinicians during the development of guideline decision tree, that step 1 - the process of transforming guidelines into decision trees represented by flowchart and step 2 - the process of using flowcharts to analyze similarities and solving contraditions. No eveluation work.	Instead of merely processing sharply bounded “yes” or “no” answers, this platform is able to compute linguistic and propositional uncertainty, allowing clinicians to select degrees of certainty as to which symptoms apply. In doing so, the system can take every possibility into account and is able to generate results according to the extent they match the provided patient data.	Clinicians at hospital	The medical guideline is implemented as a decision tree. The platform employs a client-server architecture. The model describes the distribution of tasks and services within a network. An Arden Syntax server is used for this purpose. It stores and processes the implemented knowledge of medical guidelines in the form of so-called medical logic modules (MLMs), and provides an interface for administ…	This platform gives medical professionals access to current clinical knowledge, stored on a central CDS server. By ensuring client server independence, any text-based guideline may be implemented, provided the two key concepts explained in this paper are taken into account. Using the described platform, CDSS administrators (at least one clinical informatician and one medical expert) are able to a…	design and formative evaluation of a user-centered CDS for ED-initiated BUP	Uniqueness: 1) Instead of merely processing sharply bounded “yes” or “no” answers, this platform is able to compute linguistic and propositional uncertainty. 2) showed a method (flowchart and consensus) for manual transformation of multiple medical guidelines covering the same subject into a computer-interpretable language (e.g., Arden Syntax). 3) platform is centralized and supports modularity. …
	36	Setoudegan, M.et al.	Developing a clinical decision support system for prediction of warfarin dosage based on computer- interpretable guideline.	2022										Not relevant for the scope of our review. Not sure why we included it?
	37	Shahmoradi, L. et al.	Development and evaluation of a clinical decision support system for early diagnosis of acute appendicitis	2023	early diagnosis of acute appendicitis	A descriptive-developmental study that was conducted in three phases. In the first phase, we distinguished the features required to develop a CDSS (Diagnostic features were extracted from the literature, and clinical guidelines were surveyed by the surgeons for confirmation and documentation). In the second phase, the CDSS was developed (an MLP and an SVM were used to classify the data, Java prog…	By selecting the input (e.g., clinical examinations, patient statements, and laboratory tests etc), the system provides the corresponding score and suggested instructions to the physician, the result is displayed in the form of a score, suggestion or related clinical probability. It also allows doctors to compare the primary outcomes of the system with the outcomes of other international scoring …	Clinicians at hospital	Machine learning (MLP and an SVM were used to classify the data)	Mining of clinical data of patients, physical examinations, and laboratory parameters using machine learning techniques to help accurately and timely diagnosis of acute appendicitis.	The prototype system was evaluated with surgeons at hospital via focus groups and usablity testing using retrospective data (I would not say this was an integration)	They highlighted the benefits of speeding up the process of diagnosing the disease, reduce the costs and duration of the patient's stay in the emergency department, and better outcomes, and support rural hospitals. They also highlight the comparision of SVM and MLP networks: based on our investigation, the findings demonstrate the significant diagnostic efficacy of SVM systems in the identificati…	Focused more on presenting the machine learning methods, although touched on design and evaluation.
	38	Shakhgeldyan, K. I.. et al	Architecture of a Hybrid Clinical Decision Support System	2023	cardiovascular diseases (CVD)	No presentation on design methods. Mentions implementation in hospitals, but no report on study or evalaution. Focus on descriptions of the architeture which has some novelty.	Physicians can select available prognostic models in the Electronic Health Record interface. The patient’s history or outpatient card code is used as the primary index for the patient record and must be unique. For the specialists of the FEFU Medical Center, physician workstations and electronic documents have been developed within “1C” HIS. After performing calculations using prognostic models, …	Clinicians at hospital	Based on a hybrid architecture that integrates machine learning models and knowledge bases, utilizing a microservice architecture with a Cloud-Edge approach and implementing the principles of explainable artificial intelligence (XAI). The system incorporates risk assessment tools and proprietary machine learning models for predicting in-hospital mortality, development of postoperative atrial fibr…	A hybrid CDSS architecture based on the integration of knowledge and machine learning models into a single set of services that provide diagnosis and prediction of diseases and their complications, as well as treatment prescription.	The prototype system was implemented at the Medical Center of the Far Eastern Federal University and integrated with the healthcare information system “1C”.	Highlighted in the Conclusion: The development experience of this system highlights the need for an interdisciplinary approach based on the cooperation of specialists in information technology, machine learning, clinical medicine, and medical institution management. This is a key factor in creating innovative solutions for implementing digital medicine projects.	Detailed descriptions on the system architecture. Included explainable component.	A good classification of CDSS in the literature review section: The CDSS are classified as either knowledge-based or data-based. The former includes knowledge bases and the ability to combine these rules with patient data, applying inference and reasoning mechanisms [3]. The CDSS evolve by providing physicians with up-to-date knowledge from clinical guidelines [14]. The advantage is explanations …
	39	Shalom, E. et al	Distributed application of guideline-based decision support through mobile devices: Implementation and evaluation	2022	Two domains: Gestational Diabetes, and Atrial Fibrillation, in Spain and Italy respectively	Focused on the descriptions of architecture and the distribution feature of the system and the feature of personalization through dynamic projections. Only a few description about involving expert physicians in the process of creating consensus regarding the GL. Presents well on evaluation: 1) evaluation of the specification process by involving expert physicians; 2) 2 months pre-pilot study/pre-…	A distributed DSS that provides patients with evidence-based guidance, offered through applications running on the patients' mobile devices, monitoring and reacting to changes in the patient's personal environment, and providing the patients with appropriate GL-based alerts and personalized recommendations.	Patients at home, and care-givers	Rule-based. Distributed CDSS based on patents' sensor data at home. Support patients to make decision. Support personalization of evidence-based care, so has some AI. A small portions of the evidence-based guideline's procedural knowledge are projected from a projection engine within the central DSS server, to a local DSS that resides on each patient's mobile device. The local DSS applies the kno…	1) Data notification (a Call-Back message from the mDSS, indicating that a certain temporal pattern was encountered by the mDSS). 2) Projections – These are the unit projections sent to the mDSS by the BE-DSS. Each projection might potentially stop the current schedule of an on-going plan and start a new scheduled plan. 3) Care-giver recommendations – these are recommendations or notifications to…	A pilot study with 10 AF in Italy and 20 GDM patients in Spain over 9 months	Research contributions: In our new architecture, the objective is to personalize GL-based management of chronic patients over time. The algorithms themselves are dynamic, moving between the central server and the patient units. Thus, the algorithmic contents of each patient's unit change over time. In addition, as we shall see, the distribution of responsibilities between the central and local (p…	This paper highlights the needs of distributed CDSS to accomodate at home and sensor data collection, and support for both carers and patients' in decision making. 1) Contribution to patients – Patients using a distributed architecture are empowered by a greater awareness of the medical processes through which they are being managed, are more involved in their own management, and need to take mor…	Mentioned the role of "knowledge engineer" during the design process.	A very long paper
	40	Silva, E. A. T. et al.	Evaluation of satisfaction and usability of a clinical decision support system (CDSS) targeted for early obstetric risk assessment and patient follow-up	2018	Antenatal healthcare (assisting in obstetric risk assessment)	No report on design methods. The presents the evaluation of usability and acceptance of the CDSS in pilot tests with a group of potential health care professional users in two rural hospitals in Colombia under controlled study conditions.	Patient specific web-based dashboard. A web-based dashboard displays patient informations. Based on data entered into the system, HADA will recommend medications and procedure orders. CDSS also provides a risk scoring tool.	Clinicians (primary care providers and specialists)	No clear description. A web-based dashboard displays patient informations. Based on data entered into the system, HADA will recommend medications and procedure orders. CDSS also provides a risk scoring tool.	The system can generate recommendations for lab tests and medications and, requests additional data needed for better decisions. The main functions of HADA are: Patient’s Admission/Registration, Scheduling, Historical view of clinical encounters, dynamically generated data entry forms, Computerized physician order entry (CPOE) supported by a CDSS, Risk scoring tool and Asynchronous communication …	__	Findings: Results based on the clinical participants' self-assessment questionnaires after each tasks in an experimental setting: Experiences of users does not seem to be a factor that affected user evaluations of HADA. The reduction on workload on similar tasks suggested a learning effect. HADA’s match to current workflow seems to be a factor in perception of workload and acceptance of the tool.	No much value, only presents performance evaluation in a controlled/experimental condition	Pictures of the web-based dashboard included in the paper.
	41	Sim, L. et al.	Development of a clinical decision support system for diabetes care: A pilot study.	2017	Diabetes care	No report on design methods (only mention in collabration with practicing physicians and incorprate clinical guidelines). Conducted an evalution using final year medical students (two groups: normal hospital record system and Diabetes Dashboard system) to assess the functions and compare task performances of the two groups.	The clinical decision support system (can be accessed via web browser) included a dashboard feature that graphically summarized all relevant laboratory results and displayed them in a color-coded system that allowed quick interpretation of the metabolic control of the patients. An alert module informs the user of tests that are due for repeat testing. An interactive graph module was also develope…	Clinicians	MySQL, HTML, CSS and Bootstrap were used to develop the web-based interface of the Diabetes Dashboard. The Python programming language was used to develop the various CDSS tools, such as the color-coding module, the alert module and the interactive graph module.	A diabetes-specific clinical decision support system (Diabetes Dashboard) interface for displaying glycemic, lipid and renal function results, in an integrated form with decision support capabilities, based on local clinical practice guidelines.	__	The CDSS will be most helpful when deployed in an outpatient setting, where physicians can quickly make clinical decisions based on summarized information and be alerted to pertinent areas of care that require additional attention	Results: Diabetes Dashboard significantly improved the identification of abnormal laboratory results, of the long-term trend of the laboratory tests and of tests due for repeat testing. However, the Diabetes Dashboard did not significantly improve the identification of patients requiring treatment adjustment or the amount of time spent on each case scenario.	A picture of GUI included in the paper.	When I googled the title, I found another paper that did not come up in our search, as they use the term of "Clinical decision support tool": "Development of a novel clinical decision support tool for diabetes prevention and feasibility of its implementation in primary care
	42	Steffny, L. et al	Design of a Human-in-the-Loop Centered AI-Based Clinical Decision Support System for Professional Care Planning	2023	care managment system - No specific clinical areas	Human-centred participatory design approach. 1) Gather user-centred requirements, conduct guideline-based expert interviews. 2) data structuring, 3) federated learning, 4) human-in-the-loop	Care management system for nurses to collect structured information collection, access action plan and report sheet etc, and then get CDSS's proposed interventions, such as adjustment of pain medication (pain), medical communication after each fall event (mobility), and recording of fall prophylaxis and preparation of counseling sessions (mobility).	Nurses	AI-based clinical decision support system of ViKI pro. 1) A data model is developed that forms the basis for converting the unstructured case documentation data into a structured case database. A central element of care process planning is the Structured Information Collection (SIS) - questionnaire, clinical assessment, free text data is processed using NLP. 2) Federated learning based on existin…	Care management system for nurses to collect structured information collection, access action plan and report sheet etc, and then get CDSS's proposed interventions, such as adjustment of pain medication (pain), medical communication after each fall event (mobility), and recording of fall prophylaxis and preparation of counseling sessions (mobility).	__	In their final discussion/Outlook in page 270, they highlight the need for an interactive, humanc-entered approach with a strong focus on privacy, which is incorporated in the Viki pro AICDSS design and will be realized within the following four work packages: 1. Gathering of acceptance requirements for the AICDSS by interviewing experts 2. Data structuring using NLP methods based on the German B…	1) A good paper on user-centred design work packages to address challenges of AI CDSS implementation: privacy, user acceptance, and the database. 2) Related work about "AI acceptance" and challenges of implementation in page 265 is interesting: the responsibility for patients still lies with them, as AI is only used to support medical decisions; the potential for manipulation or misuse of patient…	A picture of GUI included in the paper. A good paper on the trend of a human-in-the-loop AI model, that the output of the AI model is continuously verified by skilled personnel to ensure continuous improvement in accuracy and transparent interaction between AI and humans.
	43	Tanguay-Sela, M. et al	Evaluating the perceived utility of an artificial intelligence-powered clinical decision support system for depression treatment using a simulation center	2022	Depression treatment	No description of design approach or process. Presented findings of a mixed-method study on clinicians' perceived clinical utility of a novel AI-enabled CDSS for treating patients with depression accompanied by clinical practice guidelines. Studied our CDSS at a simulation center to evaluate its ease of use in routine practice, impact on the physician-patient interaction, and perceived utility.	The tool is intended to be used during patient interviews, providing access to evidence-based decision support. It was designed with a simple interface intended to minimise time spent clicking through menus so that clinicians could focus on reviewing data and the artificial intelligence results, ideally while discussing and viewing them with their patient as part of shared decision-making.	Clinicians (mentioned in their other paper that it is clinician-patient shared decision making)	1) This artificial intelligence is layered on top of the operationalised CANMAT (Canadian Network for Mood and Anxiety Treatments) guidelines, providing remission probabilities for individual treatments at the point in the guideline when the first-line treatment is chosen. 2) It also tracks symptoms by using standardised questionnaires such as the Patient Health Questionnaire-9 etc.	Uses individual patient clinical and demographic characteristics to provide clinicians with remission probabilities for specific depression treatments accompanied by clinical practice guidelines.	Evaluation at a simulation centre with 20 clinician participants, using mockup and standardised patients (actor patients).	In addition to the questionnaires about usefulness, the qualitive analysis captured perceived utility: 1) Trust, understanding, feelings about AI, 2) Impact on treatment decision and clinical practice, 3) Communicability and interpretability of the CDSS's results	A very good mixed-method evaluation study on physicians perceptions of use. The 3 categories of qualitative analysis of perceived utility might be useful for similar evaluations.	They have another paper describe more tech details (https://doi.org/10.1192/bjo.2020.127) which is not in our research results: Using a simulation centre to evaluate preliminary acceptability and impact of an artificial intelligence-powered clinical decision support system for depression treatment on the physician–patient interaction
	44	Tarnowska, K. A et al.	Explainable AI-based clinical decision support system for hearing disorders	2021	The diagnosis and therapy of hearing disorders, such as tinnitus, hyperacusis, and misophonia.	Design focused on the human-computer interaction and the AI explainability (XAI approach). Evaluation (test) focused on assessment of only 5 cases for accuracy.	eTRT system offers an explainable output that we expect to increase its trustworthiness and acceptance in the clinical setting	Clinicians at hospital admission	Three-tier system architecture for eTRT - a prototype CDS for tinnitus diagnosis and therapy. The user interface layer (the View) was developed in a graphical toolkit for Java Swing. Data Model is a separate system component and includes a knowledge base with a rule engine implemented in the Java expert system shell (JESS). The Controller synchronizes the View and the Model. Rule-based knowledge …	Providing evidence-based diagnostic and treatment decision support with explanations and quantifiable predictive outcomes.	__	1) The "black-box" aspect of AI makes it difficult for doctors and regulators to trust it. Explainable clinical systems have the opportunity to disrupt the health care sector because of their ability to diagnose and produce results efficiently. The trend of explainable AI has grown in recent years and looks set to continue. 2)The advantage of the rule-based inference is not only being similar to …	Explainable decision support system.	User interface images in the paper
	45	Ulapane, N. et al	Using Task Technology Fit Theory to Guide the Codesign of Mobile Clinical Decision Support Systems.	2023	Perioperative patient management (preventing thromboembolism in oncology surgery patients) in an Australia hosptial	This study aims to answer the overarching research question: “How can mobile CDSSs be designed and developed to be more fit-for-purpose?. Proposing a systsematic design approach combining Task Technology Fit (TTF) theory and Design Science Research Methodology (DSRM) to guide the design and development of mobile CDSSs. Co-design, collaboration between computer and behavioral scientists and clinic…	App interface. Rule-based questions. Recommendations at the end.	Clinicians	A smart phone based CDSS (the CLOTS app for clinicians). Rule-based.	Anticoagulant drug admission and reversal.	An assessments study with 7 participants in a cancer hospital in Australia.	A systematic approach that can be followed to design mobile CDSSs to be of greater fit-for-purpose. Some findings in clinicians assessment included: clinicians are generally satisfied, difficult to update CDSS, need more reference on clinical rules.	A very good design process/approach.	CLOTS app is available at App Stores. https://www.imedicalapps.com/2018/11/clots-app-review/
	46	Vogel, S. et al	Development of a Clinical Decision Support System for Smart Algorithms in Emergency Medicine	2022	Emergency medicine	A user-centred design approach. Five Rights of clinical decision support (Campbell) was used to clarify the CDSS intervention. An experienced emergency physician took part in the conception phase.	Users can select information (symptoms) in a structured way. Following symptiom assessment (SOP pattern approach and/or AI Machine learing approach), top 3 diagnosis will be recommended.	Clinicians	On the one hand a pattern-based approach based on the SOP (standard operation procedure, symptoms and diagnosis) book and on the other hand a machine learning (ML) approach based on emergency data are implemented	Support timely and targeted diagnostics and initial therapy in emergency care	__	https://library.ahima.org/doc?oid=300027 The five rights of decision support were used in the design: the right information, to the right person, in the right intervention format, through the right channel, at the right time in workflow.	Short paper only, very few info. Interesting point is the five rights of decision support.	An user interface image in the paper
	47	Wright, A. et al	Lessons learned from implementing service-oriented clinical decision support at four sites: A qualitative stud	2015	diabetes, coronary artery disease (specifically anti-platelet therapy) and screening for hypertension	Before and after impementation interviews to identify challenges and issues (Note: the authors prior work includes a range of papers during 2011-2014 for pratices, activities, technical, social-technical issues of CDSS). Used an "eight dimensional sociotechnical model" deveolped by the authors to analyaze the qualitative results, including human interaction interface, content, workflow etc)	See column J	Clinicians	rule-based, service-oriented CDS (each site’s EHR generates a CCD which is passed via an encrypted connection over the internet to the CDSC’s decision support service, termed the Enterprise Clinical Rules Service (ECRS). The ECRS, which is implemented with IBM's ILOG rule engine runs a series of rules [29] on the patient data embedded in the CCD, and returns coded recommendations (called inferenc…	Alerts, recommendations (to emails) etc (technical design was described in previous work, e.g., a 2013 paper)	Integrated in EHR in 4 different sites.	Identified several recommended practices for future developers and implementers of CDS services: Optimize performance, or make asynchronous calls. Be liberal in what you accept. Be transparent about clinical content. Develop a legal framework. Support a flexible front-end. Dedicate technical and clinical resources for service implementation. Support peer-to-peer communication. Improve standards	Not many technical details in this paper (might need to check their prior work). Eight demention social technical model is interesting.	An user interface image in the paper
	48	Wu, C. & Xiao,	Evidence based on patient’s experience data and clinical guidelines-for patient-oriented clinical decision support.	2021	Side effect of treatments (an illustrative example in breast cancer)	__	A comprehensive clinical decision-making system architecture, which can take patients' preferences into consideration to provide personalized clinical decision-making support for doctors and patients according to patients' clinical symptoms and subjective preferences.	Clinicians and patients (patients are asked to answer the questions in the form to mine patients' preferences and collect patients' data. The system also allows to view clinical guidelines that support decision-making, in order to make patients know more about the basis of decision-making and trust the decision-making results of the system; the system also displays the decision results in the for…	1) objective decision model (clinical guidelines). The PROforma convers clinical guidelines into computatble form for description and storage. Rule-based reasoning engine is used for reasonin gto automatically generate objective reommendataion decision. 2) subjective decision model (patient review data in social media and clinical guideline as data source).	System architecture that can consider both the patient’s clinical symptoms and subjective preferences, so as to provide more comprehensive and interpretable decision support for clinicians and patients.	__	Based on the subjective decision evidence constructed with patients’ experience data and clinical guidelines as data sources, the preferences of patients can be taken into consideration in decision-making. Taking the treatment of breast cancer as an example to verify that the patient-oriented clinical decision support system can enhance the autonomy of patients in the decision-making process and …	Interesting point: patients involvement in the decision making and use the system. Taking patients subjective data into system.
	49	Wu, G. et al	Development of a clinical decision support system for severity risk prediction and triage of COVID-19 patients at hospital admission: an international multicentre study	2020	Severity risk prediction and triage of COVID patients at hospital adimission	__	A prognostic machine-learning model based on clinical, laboratory and radiological variables of COVID-19 patients at hospital admission for severity risk assessment during hospitalisation. An online calculator.	Clinicians at hospital admission	Logistic regression models based on selected features were trained and the validation dataset was used to internally validate the prognostic performance of the models.	Prediction	__	Findings: The machine-learning model, nomogram and online calculator might be useful to access the onset of severe and critical illness among COVID-19 patients.	Interesting point for this paper: CT result is one of the data source for feature selection and modeling, and CT image is automatically segmented the lesion volume proportion is automatically calculated.
	50	Yin, Z. et al	A clinical decision support system for the diagnosis of probable migraine and probable tension-type headache based on case-based reasoning	2015	The diagnosis of probable migraine and probable tension-type headache	The Case-Based Reasoning method was composed of three main steps: data acquisition (clinical interview, digitalize case, store the case), case library construction (weight calculation, engineer, expert selection, expert panel), and case-based reasoning. Only experiemental testings and validations. No formal study or implementation.	The cases that comprised the case library as well as the test dataset were actual clinical cases obtained from the International Headache Center in Chinese PLA General Hospital.	Clinicians	A weighted CBR method was applied to CDSSs in order to develop a CBR CDSS capable of differentiating between two types of probable primary headaches (PM and PTTH).	The core functionality of this system was comprised of structured symptomatic input, computer-aided diagnosis, and automated report generation. A web-based system, was deployed on a cloud platform in this study. It not only acted as a complete computer-aided diagnostic system, but also as a data center for primary headaches	__	Findings: The CBR CDSS could be considered a complementary system to the previously developed guideline-based CDSS. The collaborative mechanisms of these two systems: The system first evaluates a new case based on the guideline-based CDSS first and then makes the first diagnosis (Diagnosis 1). Then, the system determines whether Diagnosis 1 is PM or PTTH; if not, the first diagnosis is directly r…	The development of a reliable CDSS for the diagnosis of different types of headaches using multiple techniques (CBR CDSS on the top of guideline-based CDSS).
	51	Zhang, X. et al.	Clinical decision support systems with team-based care on type 2 diabetes improvement for Medicaid patients: A quality improvement project	2022	Type 2 diabetes	No description of design approach or process. A comprehensive evaluation of CDSS employing a mixed-methods – longitudinal observation study comparing study (CDSS) and control group (without CDSS) of patients' HbA1c and online surveys of physicians and pharmacists	This intervention is centered in the intersection of clinical decision support, team-based care, and patient engagement	Primarily by the pharmacist in conjunction with the patient and recommendations from that process provided to physicians.	The CDSS addresses the complexity of regimen selection and reimbursement coverage, and prices. The application may recommend treatment regimens that select 0 to 5 treatments from these therapies including diet and exercise. Recommendations are based upon the patient's clinical characteristics and expressed values and preferences of the patient, with algorithms used to suggest appropriate treatmen…	See column J - Underlying Technology	Team-based care combined with CDSS provides a solution to clinical inertia: The design applies the principles of team-based care through the assignment of an individual with a Doctorate in Pharmacy to the participating providers. The pharmacist ensures care collaboration by direct patient interactions and the use of the CDSS. Patient interactions included all factors of adherence, including lifes…	Findings: 1) Patients whose physicians take CDSS recommendation fully or partially demonstrate significant HbA1c reduction. 2) Physicians and pharmacists show a positive attitude towards using CDSS. Majority of them agree the use of CDSS will support improved patient outcomes. 3) Pharmacists play an important role in diabetes care through many activities in the care workflow. They engage patients…
	52	Zhao, Y. et al.	Development and Implementation of a Pediatric Nursing-Clinical Decision Support System for Hyperthermia	2021	Hyperthermia	1. A collaborative multi-disciplinary design team:(nursing, information and technology, quality control, Ewell Technology Company, and head and senior nurses as the users). 2. Multi-stage development and co-design: literature search for guidelines, evidence summary, and best practice recommendations in hyperthermia; Two rounds of expert symposium to get their opinions. 3. Implementation (1 year):…	Supporting the joint operation of the computer and PDA. This system included four modules, including nursing assessment, nursing plan, prn medication orders, and nursing task list. (also see Column J - Underlying technology)	Supporting nurses	Combines publicly available clinical practice guidelines and nursing routines of hyperthermia management. (Also see column K - functional scope)	1. the Knowledge-Base which combined publicly clinical practice guidelines and nursing routines. 2. Mimic nursing process/practices, CDSS had multi-functional along the way, including reminder, notification alert, decision-making tool, and information storage. 3. Interconnected to the Hospital Information System (HIS) to break any information barriers between doctors and nurses. Besides that, it …	1. Integration with other systems/workflow ( See 2 and 3 in column K - Funcional Scope) 2. Implementation (1 year): training, feedback, refine tech. (See column G - Design approach)	Findings: 1) CDSS was Useful and Easy to Use: nurses' overall experience was better than that of original system, with experience in “information quality,” “service quality,” “user satisfaction,” and “net income” superior to the original system, but not in “system quality. 2) Could Improve the Quality of Nursing Records: As the CDSS could automatically extract each step of the nursing process and…
	SRN	Author(s)	Paper Title	Year of Publication	Clinical Condition of Focus	Design Approach	Interaction Modalities	User Interfacing	Underlying Technology	Functional Scope	Integration	Related Issues, Challenges, & Key Findings	Key Highlights

## Sheet: Design of CDSS_Version II
							DESIGN			IMPLEMENTATION ARCHITECTURE			EMERGING ISSUES
	S/No	Paper Reference	Author(s)	Paper Title	Year of Publication	Clinical Condition of Focus	Design Approach	Interaction Mechanisms	User-facing	Underlying Technology	Functional Scope	Integration	Related Issues, Challenges, or Key Findings
	1	37	Ulapane, N. et al	Using Task Technology Fit Theory to Guide the Codesign of Mobile Clinical Decision Support Systems.	2023	Surgery Management	An implementation science methodology using a Co-design approach for engaging computer and behavioral scientists and clinicians. A fit-for-purpose assessment of the CDSS used the Task Technology Fit theoryinvolving survey and qualitative tools.	User inputs patient demographics and other clinically relevant information to generate guideline recommendations.	Clinicians	Rule-based/mobile-based system	Recommendations to support perioperative optimization of surgery patients.	Designed to be integrated with other systems	The findings highlighted and discussed the frequency of use of the CDSS varies among clinicians. Junior clinicians tend to use the CDSS more often, while more senior clinicians admitted that they almost never used certain components of the CDSS.
	2	38	Zhao, Y. et al.	Development and Implementation of a Pediatric Nursing-Clinical Decision Support System for Hyperthermia	2021	Hyperthermia	Co-design approach, including literature review of best practice and expert focus groups to identify guidelines. Incorporated a one-year implementation to provide training, get feedback and refine the design. Evaluated the usability, feasibility and the effectiveness by comparing before and after of using the system.	User inputs patient information such as temperature readings, medical orders, nursing interventions, and reassessment time for the system to generate medical orders, and viewing nursing tasks.	Clinicians	Knowledge-based system /Implemented based on publicly available clinical practice guidelines and nursing routines of hyperthermia management.	System provides guidance on nursing assessment, medication orders and nursing tasks.	Integrated with Clinical Workflow	The change of information system requires a transitional period generally lasting for 12 to 18 months to adapt to and learn, if there are problems with equipment or software, nurses may have negative experiences during this period.
	3	39	Panigutti, C. et al.	Co-design of Human-centered, Explainable AI for Clinical Decision Support	2023	Diagnosis Support	Prototyping-testing-redesigning of an explainable AI system, including tailoring an existing prototype to incorporate a user explanation interface, evaluating the prototype via online user study and redesigning, and then conducting a heuristic evaluation.	System provides an interactive interface that allows user to explore in detailed explanation of the diagnosis in a visualized (including text) form.	Clinicians	Rule-based predictive system that employs medical knowledge (in the form of medical ontologies) in its implementation.	Predicting patients next visit, diagnosis, and drugs; including explaining them.	__	Study provided evidence that explanations increase users’ trust in the Explainable AI (XAI) system. Participants were more likely to follow the AI system’s advice when it explained its suggestion. XAI may be the key for a synergistic human-machine interaction and collaboration, where the uniquely human capabilities are enhanced by the AI’s.
	4	40	Gaudaen, J. C. et al.	Usability Enhancements to a Prototype Clinical Decision Support System for Combat Medics	2023	Injury	UCD involving requirements gathering, personas, and a usability with novice and advanced users to gather feedback for iterative design. Evaluation conducted using User Interface (UI) heuristics analysis.	User selects appropriate responses to prompts, questions, and lists generated by system based on the related condition being treated and the system output intervention suggestions. Feedback uses colour coding to indicate severity of condition.	Clinicians	Rule-based/mobile-based/Implementation informed by the Tactical Combat Casualty Care (TCCC) guidelines.	Injury classification, treatment recommendations, and document care plan.	__	Findings identified Issues with information overload for users. Findings also highlighted that the system needed to focus on recognition rather than recall. Highlights significance of UCD for effective implementation of CDSS.
	5	41	Abtahi, H. et al.	Development and evaluation of a mobile-based asthma clinical decision support system to enhance evidence-based patient management in primary care	2023	Asthma	Used the "Knowledge-to-Action (KTA)" model in combination with User-centred Design (UCD) approach involving focus groups, interviews, usability testing with experts. Conducted an evaluation using think aloud protocol and questionnaires to measure accuracy.	User provides information about patients asthma diagnosis figures for the system to generate color-coded assessment results and feedback.	Clinicians	Rule-based/ mobile-based/Implementation informed by the GINA guidelines (Global Initiative for Asthma).	Diagnosis tests, management for exacerbations and risk factors, education on drug information, discussion (chat) for clinicians.	__	The process of extracting information from the GINA guideline was challenging and involved splitting the guideline into paragraphs, titles, subtitles, tokens, and phrases, highligting data currating anc processing challenges.
	6	42	Kemppinen, J. et al.	Decision Support in Evaluating the Impacts of Mental Disorders on Work Ability	2014	Mental Disorders	Leveraged an Agile Business Process Development Approach that involved a literature review to identify key challenges, then adopted and extended the functionality of an existing CDSS to encompass work ability evaluation modules.	System receives inputs from patient Electronic Health Record (EHR) system and sends entire diagnosis workflow output to clinician and back to patient's electronic health record.	clinicians	Rule-based/Implemented based on positive experiences gained from the ADHD diagnostics process solution, and it includes all the diagnostics tools in use, individual process solutions for major mental disorders, and planning and management of the rehabilitation phase for each patient	Diagnosis and rehabilitation management.	Designed to be integrated into clinical workflow and Electronic Health Record	The findings indicated a postive and efffective management of workflow and standardization of functional capacity assessments of patients with mental disorders through the updated CDSS system (which were prevallent in the prior system).
	7	43	Steffny, L. et al	Design of a Human-in-the-Loop Centered AI-Based Clinical Decision Support System for Professional Care Planning	2023	General Care Management	Human-centred participatory design approach, from gathering requirements, conducting guideline-based expert interviews to designing human-in-the-loop solution.	System collects structured information collection, access action plan and report sheet etc to generate proposed interventions.	Clinicians	AI-based system/leverages federated learning to analyse expertise and case data, evaluate relevance of care measures, and make recommendations.	Support for medication adjustment , medical communication, and counselling sessions.	__	Study employed Natural Language Processing (NLP) methods to structure data as a basis for explainable AI algorithms in care planning interventions.Developed a human-in-the-loop CDSS to ensure the output of the AI model is continuously verified by skilled personnel for enhanced accuracy and transparent AI-human interaction. Highlights significance of human-centred design.
	8	44	Wright, A. et al	Lessons learned from implementing service-oriented clinical decision support at four sites: A qualitative stud	2015	Anti-platelet Therapy	Conducted interviews to identify practices and social-technical issues of implementing CDSS. Used an "eight dimensional sociotechnical model" developed by the authors to analyse the qualitative results, including aspects of human interaction interface, content, and workflow.	User accesses a displayed text of each alert on the main screen of each patient's chart, with actionable options to respond to each alert.	Clinicians	Rule-based, service-oriented system.	Recommendations on optimizing services.	Integrated in Electronic Health Record	The study identified performance issues, particularly related to data retrieval, as a significant challenge in the adoption of CDS services, and proposes optimizing performance by making asynchronous calls.
	9	45	Khong, P. C. B. et al.	Modeling the construct of an expert evidence-adaptive knowledge base for a pressure injury clinical decision support system	2017	Pressure Injury	An integrated approach that involved knowledge acquisition through a literature review to understand the decision making process and related issues, engagement of experts, and a formative evaluation of system integration with the workflow and acceptance with 4 wound experts.	System receives inputs of patient details from register (patient record system) and sends recommendations to the medic and the next workflow stage.	Clinicians	Rule-based/Web-based/Implementation based on the requirement of a tier-3 CDSS, evidence-adaptive rule sets, and thorough formative evaluations to ensure its performance and effectiveness.	Provides recommendations for treatment, diagnosis, or screening.	Designed to be integrated into clinical workflow.	Study identidied differences in expert assessment. The overall agreement between the senior experts and the system ranged from 90.8% to 66.0%, while the junior experts scored a higher overall agreement ranging from 96.3% to 88.9%. Showing junior doctors trusted the system, while older more experience users had challenges accepting recomendations.
	10	46	Beerlage-de Jong, N. et al.	The value of participatory development to support antimicrobial stewardship with a clinical decision support system	2017	Antimicrobial Prescription	Adopted a UCD approach by involving end users and other stakeholders using questionnaires for gathering insights and user needs. Evaluations used scenarios and Likert scales with a low-fidelity prototype with clinicians to identify support needs and workflow.	User provides related vital signs and is prompted with recommended therapy/treatment	Clinicians	Rule-based/ implementation of the system was informed by the feedback and preferences of the end-users, who were physicians participating in the prototype evaluations.	Treatment recommendations.	__	Study concluded that CDSS should not be directive, but rather be flexible, supportive, motivational, serve as reminders/promotors. Some clinical terms used in feedback advise were not understood by users. Understanding the end users through particiaptory engagement and understanding the context in which the CDSS would be used is essential for effective uptake and successful implementation/adoptio…
	11	47	Garbern, S. C. et al.	External validation of a mobile clinical decision support system for diarrhea etiology prediction in children: A multicenter study in Bangladesh and Mali	2022	Diarrhoeal Disease	PD involving clinician experts and other stakeholders based on the WHO guidelines for fluid administration. Randomized Control Trial (RCT) conducted to evaluate feassibility, acceptability and effectiveness of the system	User inputs vital symptoms of the patient such as age in months or years, presence of blood in stool since illness began, history of vomiting (three or more times a day since illness started), breastfeeding status, and mid-upper arm circumference (MUAC) to calculate treatment recommendations	Clinicians	AI-enabled predictive system/Implementation leveraged the World Health Organization (WHO) guidelines on appropriate use of antibiotics in the treatment of diarrhea in children and epidemiologic data i.e., specific characteristics and prevalence of viral diarrhea in the study locations.	Predictive diagnosis, treatement, outbreak response and Education module for reference of treatment options literature.	__	The study presented a CDSS that is accessible off-line/without internet connection. It noted onboarding training was necessary and had to be provided. Data access and quality issues in low resource context was identified as a challenge. Also, cross-cultural understanding of clinical terms was identified as an issue, causing ambiguity.
	12	48	Vogel, S. et al	Development of a Clinical Decision Support System for Smart Algorithms in Emergency Medicine	2022	Emergency medicine	A user-centred design approach. Five Rights of clinical decision support framework was used to clarify and guide the design of the CDSS.	Users can select symptom information mapped to body parts and the system makes a diagnosis and recommendation based on that.	Clinicians	AI-enabled/Rule-based system/Implemented based on standard operation procedure, symptoms and diagnosis book on emergencies.	Diagnostics and initial therapy in emergency care support.	__	Study findings highlights the significance of involving experienced emergency physicians in the conception phase and addressing the Five Rights (right information, right person, right intervention format, right channel, right time), the researchers were able to develop a well-structured and intuitive CDSS prototype.
	13	49	Firzara, A. et al.	Evaluation of an electronic clinical decision support system (DeSSBack) to improve low back pain management: a pilot cluster randomized controlled trial	2023	Lower Back Pain	Participtory Design (PD) involving clinician experts and other stakeholders based on the STarT Back Pain guidelines. RCT trial conducted to evaluate feasiblity, acceptability and effectiveness	User inputs patient bio and medical information to generate management recommendations	Clinicians	Database server/Implementation informed by the Subgroups for Targeted Treatment (STarT) risk stratification approach for low back pain (LBP).	Screening or risks, treatment, and management pathways	Integrated into local Electronic Medical Record System (EMRS)	The findings highlighted workflow challenges, indicating that the system requires auto population of some fields and streamlining to conform with practical management workflow. The findings also identified a need for technical support when glitches come up.
	14	50	López, M. M. et al	Evaluating the QoE of a mobile DSS for diagnosis of red eye diseases by medical students.	2016	Eye Disease	No design approach discussed. Implementation was based on medical knowledge from ophthalmologist and engineering. Quality of Experience (QoE) study conducted using surveys of medical students.	System presents list of diseases for user to select and answer related questions as input for a visual diagnosis to be generated as output	Clinicians	Rule-based, Implementation based on diseases related to the eye's anterior segment, particularly those that present red eye symptoms.	Screening, diagnosis, and education on treatment.	__	Based on the survey responses, some improvements were suggested, such as adding an evaluation section, including a short test for studying purposes, providing a list of probable diseases when a diagnosed disease's guide is not found, and enabling the option to take eye photographs with a smartphone for comparison.
	15	51	Sim, L. et al.	Development of a clinical decision support system for diabetes care: A pilot study.	2017	Diabetes Care	No report on design methods or process. Conducted an evaluation with final year medical students to assess the functions and task performances of using normal practices and the CDSS.	Laboratory results serve as input into the system for analysis and display colour-coded results indicating risk and management procedures.	Clinicians	Rule-based system/Implemented using Diabetes-related local clinical practice guidelines, and deployed as a web-based application on a client-server architecture.	Risk and anomaly identification and management of diabetes.	__	Study highlights considering the contextual workflow, noting the CDSS would be most helpful when deployed in an outpatient setting, where physicians can quickly make clinical decisions based on summarized information and be alerted to pertinent areas of care that require additional attention.
	16	52	Nair, K. M. et al	A Clinical Decision Support System for Chronic Pain Management in Primary Care: Usability testing and its relevance.	2015	Chronic Pain Management	UCD involving focus groups with key stakeholders to access needs, followed by a usability evaluation using the System Usability Scale (SUS) and the Think Aloud approach to ascertain functionality and efficiency.	System retrieves patient information from the integrated Electronic Health Record (EHR) system automatically or through input by the clinician to generate and present guidance on treatment.	Clinicians	Rule-based/Web-enabled system/ Implemented based on clinical practice guidelines for chronic pain management in primary care.	Clinical practice guidance, and education.	Integrated into Electronic Health Record system	Study noted that a multidisciplinary approach contributed (involving designers, engineers, and health experts) to a comprehensive evaluation of the CDSS. Highlights the significance of UCD in the process.
	17	53	Anakal, S. S. & Sandhya, P	Clinical Decision Support System for Diagnosis and Treatment of COPD Using Ensemble Methods	2023	COPD	Used defined data input sources such as the Electronic Heath Records (EHR), Laboratory reports, spirometer reports, and physician interpretations) for the design. Experimental evaluation of functionality, but no evaluation or usability testing with end users in a typical clinical setting.	System receives automated (using WI-FI enabled device) or manual entries comprising electronic medical reports, laboratory investigations, spirometer reports, and physician interpretations and provides computerized alerts and text prompts on diagnosis, treatment, etc.	Clinicians	Expert System/ Rule-based /Machine Learning-based/Cloud-based client/server architecture	Diagnosis tests, classification of severity, treatment recomendations, prediction of co-morbidities.	Integration enabled	The study identified obtaining data and need to train machine learning models as a key challenge in leveraging Machine Learning Ensemble methods for Clinicial Decision Support Systems (CDSS) design.
	18	54	Kropf, M. et al.	Telemonitoring in heart failure patients with clinical decision support to optimize medication doses based on guidelines	2014	Heart Failure	No design approach discussed, but the algorithm was based on clinical guidelines. Functional evaluation was conducted using MATLAB.	System takes input of daily vital signs (blood pressure, heart rate, weight) and generate recommendations to clinician for medication.	Patient/Clinician	Rule-based/Implementation informed by the current ESC guidelines for HF management and experiences gained from a prior clinical trial.	Screening, recommendations, and medication.	Designed with integration in mind.	Study identified challenges with validation: How do you establish "Ground Truth" for validation? Challenges with transforming guidelines into decision support rules (it is non-trivial). System needs to aggregate vital signs over time and compute--making it complicated.
	19	55	Conway, N. et al.	Decision Support for Diabetes in Scotland: Implementation and Evaluation of a Clinical Decision Support System	2017	Diabetes	System originally designed and adopted and then evaluated for usability and effectiveness with end users using the Unified Theory of Acceptance and use of Technology (UTAUT), Likert scale, focus groups and questionnaires to gain user inputs for tailored adoption of the original design.	User inputs patient details to receive automated actionable pop-up interactions as alerts, prompts, reminders as feedback on the patient	Clinicians	Rule-based/Implementation informed by national guidelines based on an appraisal of the available evidence. Best practice in the management of diabetes has been established through these guidelines.	Screening, management, and tracking of interventions of existing cases.	Integrated into Electronic Health Records (EHR) system	The findings highligted concerns regarding user fatigue from using the system, insufficient tailoring of the ssytem to clinical roles and flow, issues relating covert surveillance through the system use, and challenges with the applicability of guidelines to a complex patient population.
	20	56	Breitbart, E. et al.	Improved patient satisfaction and diagnostic accuracy in skin diseases with a Visual Clinical Decision Support System-A feasibility study with general practitioners.	2020	General Diagnosis	No indicated design approach. Evaluation was based on user satisfaction, time spent by clinicians in consultations, effectiveness an acceptance.	General input parametors of related conditions including demographics, symptoms, and lab findings as input to the system for differential diagnosis to be made	Clinicians	Rule-based system	Diagnosis recommendations.	__	The study found that some patients, especially younger patients, felt bothered by the use of the CDSS by clinicians possibly due to their familiarity with digital technologies, raising issues of trust for the sytem.
	21	57	Paydar, P. et al.	Design, Development and Evaluation of an Application based on Clinical Decision Support Systems (CDSS) for Over-The-Counter (OTC) Therapy: An Educational Interventions in Community Pharmacists	2023	Therapy	Participatory design involving end-users (pharmacists) and IT specialists in user needs survey, information extraction from public resources, decision tree development and prototype evaluation. Quasi-experimental study conducted with 40 pharmacists to evaluate the effectiveness.	System accepts demographic and professional information of pharmacists to create personalized accounts that the system use in combination with case management conversation to determine support recommendation.	Clinicians	AI-enabled/Implemented based on extracts from textbooks and drug list from the Food and Drug Administration of Iran across 10 topics on over-the-counter therapy.	Management of over-the-counter therapy for Pharmacist.	__	Findings noted the time required to manage each scenario after using the application increased (reasons: the clinicians with the application spent more time to take the patient’s history; not familiar with the app; without application, clinicians remembered less questions to ask so the consultation ended in a shorter time).
	22	58	Yin, Z. et al	A clinical decision support system for the diagnosis of probable migraine and probable tension-type headache based on case-based reasoning	2015	Headache	The Case-Based Reasoning method was composed of three main steps: data acquisition, case library construction, and case-based reasoning. Clinical experts were engaged in the first two steps.	Users collect patient's headache history through interviews and compares them with a library of similar cases to make recommendations.	Clinicians	Case-based /Web-based cloud system/Implementation is based on guidelines of the International Classification of Headaches Disorders (3rd edition).	Recommendations on diagnosis, and automated report generation.	__	The findings of the study comparatively considered Case-Based Reasoning Clinical Decision Support System to provide a high degree of accuracy, and performed better than the guideline-based CDSS.
	23	59	Hosseini, A., Asadi, F. & Arani, L. A.	Development of a Knowledge-based Clinical Decision Support System for Multiple Sclerosis Diagnosis	2020	Multiple Sclerosis	UCD approach involving requirements gathering using interviews with expert end users and developing consensus on the guidelines to be used. Usability/user satisfaction conducted with end-users and found system to be easy to use. Evaluation used the Receiver-Operator Characteristic (ROC) curve to measure sensitivity, specificity and accuracy with 130 cases.	User inputs patient demographics, radiography, and laboratory results to present preliminary and final diagnosis and advise next steps in text on the screen.	Clinicians	Rule-based/Implementation was informed by McDonald's MS Diagnosis Criteria and Guideline and guidelines derived from experts in the field of neurology	Diagnosis and recommendation on next steps.	__	Study concluded that the use of effective parameters in the diagnosis, analysis process, and the use of appropriate reasoning methods, and engaging end users in the design process are essential for an acceptable and efficiently desinged CDSS.
	24	60	Segal, G. et al.	Reducing drug prescription errors and adverse drug events by application of a probabilistic, machine-learning based clinical decision support system in an inpatient setting	2019	Drug Prescription Errors	No report on design methods or process. Evaluation conducted in a 38-bed inpatient department of internal medicine in a tertiary medical centre. Alert accuracy, clinical validity, usefulness and physician’s response to the alerts were investigated.	System uses prescription data on historical electronic medical records.	Clinicians	Machine-learning enabled/Rule-based system	Prescription.	Integrated with Electronic Health Record	Study noted that challenges with outlier detection were handled based on machine learning and statistical methods, generates clinically relevant alerts with good physician response and low alert fatigue in a live, busy, hospital inpatient setting.
	25	61	Tarnowska, K. A et al.	Explainable AI-based clinical decision support system for hearing disorders	2021	Hearing Impairments	Design focused on the human-computer interaction and the AI explainability (XAI approach). An accuracy test on 5 patient cases was conducted.	User inputs patient's tinnitus related information such as demographics, medical history, and audiology evaluations for the system to generate guidelines.	Clinicians	AI-enabled/Rule-based/Implemented based on precision medicine and personalized medicine paradigms practices and guidelines.	Diagnostic and treatment decision support with explanations and quantifiable predictive outcomes.	Designed to integrate with Electronic Health Record	Study highlights the "black-box" aspect of AI makes it difficult for doctors and regulators to trust it. Explainable clinical systems have the opportunity to disrupt the health care sector because of their ability to diagnose and produce results efficiently.
	26	62	Zhang, X. et al.	Clinical decision support systems with team-based care on type 2 diabetes improvement for Medicaid patients: A quality improvement project	2022	Diabetes Care	No design approach or process presented.A comprehensive evaluation employing a mixed-methods – longitudinal study comparing the outcome of intervention (CDSS) and control group (without CDSS) patients and exploring the experience of physicians and pharmacists.	System receives input information of patients clinical characteristics (e.g., body weight ), preferences, medication costs and treatments to provide treatment recommendations.	Clinicians	Knowledge-based, Implemented based on recommendations of the American Association of Clinical Endocrinologists (AACE) and the American Diabetes Association (ADA).	Treatment recommendations including therapy and exercises.	__	Barriers to adoption include workflow-related and linked to the time required to use the CDSS tool, lack of integration of the CDSS tool with the EHR, and adequate training.
	27	63	Shalom, E. et al	Distributed application of guideline-based decision support through mobile devices: Implementation and evaluation	2022	Gestational Diabetes & Atrial Fibrillation	Participatorily involved expert physicians in the process of creating consensus regarding the guidelines. Conducted three types of evaluations, including evaluation of the specification by involving expert physicians; a 2-month pre-pilot evaluation involving patients volunteers; a pilot study involving patients in two countries over 9 months, focusing on interaction experience of the key functions	Users interact with the system by providing information such as blood glucose, blood pressure and receive recommendations for personalising care and support.	Patients/Carers	Rule-based mobile system. Implemented leveraging related guidelines in Stroke and data modelling.	Notification and care plan recommendations.	__	Developed a novel architecture aims at personalizing Guideline-based management of chronic patients. The algorithms are dynamic, shifting between the central server and patient units, resulting in changing algorithmic contents of each patients unit over time.
	28	64	Farmer, N	An update and further testing of a knowledge-based diagnostic clinical decision support system for musculoskeletal disorders of the shoulder for use in a primary care setting	2014	Musculoskeletal Disorders	Not indicated. Related literature was reviewed to serve as guide for developing the algorithm representation. System was evaluated for reliability using patient data.	User inputs patient demographic information and pathology tests for the system to present a diagnosis and management plan for the patient.	Clinicians	Web-based/Implementation informed by literature and survey feedback from orthopaedic consultants specializing in shoulder conditions	Diagnosis and management plan.	Designed with integration in mind	The findings discussed issues with information overload for users. Users aldo highlighted the need for the system to focus on recognition rather than recall. The findings indicate usability challenges, and highlights the significance of UCD for effective implementation of CDSS.
	29	65	Alhodaib, H.I. et al.	Mobile Clinical Decision Support System for the Management of Diabetic Patients With Kidney Complications in UK Primary Care Settings: Mixed Methods Feasibility Study	2020	Chronic Kidney Disease	Used UCD involving interviews with experts and control trial experiment of the CDSS with intervention and non-intervention consultations. Usability, acceptance and evaluation conducted through satisfaction questionnaires and interviews with doctors	User provides essential personalised information such as glycemic control and blood pressure into the system to generate recommended treatment and dosing.	Clinicians	Rule-based/Mobile-based/Implementation based on the most recent National Institute for Health and Care Excellence (NG28) guidelines on diabetes mellitus (DM), chronic kidney disease (CKD), and hypertension.	Treatment recommendation, monitoring drug intake and serum levels, and medication dosing.	__	There was ambiguity in navigating between pages or recommendations by users, highlighting design usability challenges. Users prefered videos explaining recommendations and links to evidence of the system recomendations. The study highligted user engagement as essential in getting design right.
	30	66	Nasir, I. S. et al	Virtual data integration for a clinical decision support systems	2023	General Diagnosis	No description of the design approach for the system, but a usability evaluation of its simplicity, flexibility, usefulness, and learnability was conducted.	User inputs vital signs such as blood presure, respiratory rate, temperature, heart rate, and laboratory results data for a specific patient and receive diagnosis and treatment recommendations.	Clinicians	Rule-based system /Implemented based an existing system.	Diagnosis and treatment recommendations.	__	The study identified a new ETL (Extract, Transform, Load) approach based on data virtualization. Study noted the approach could be explored further for its potential benefits in data integration and management.
	31	67	Barigou, et al.	The Design of a Cloud-based Clinical Decision Support System Prototype: Management of Drugs Intoxications in Childhood-	2018	Drug Poisoning	No indicated design approach. System was evaluated on generated data, and usability tested using the System Usability Scale (SUS) with clinicians completing a questionnaire.	User provides entries of related symptoms and the system provides warning messages, prompt as feedback alerts.	Clinicians	Both Rule-based & case-based/Machine Learning-based/Mobile-Cloud-based.	Diagnosis and treatment plan, management of existing cases.	__	A fundamental challenge in this study was the use of synthetic data for evaluating functional efficiency of system due to unavailability of electronic patient cases data, highlighting the data access challenges for Machine-Learning based CDSS.
	32	68	Kieffer, S. et al.	A Multimodal, Usable, and Flexible Clinical Decision-Support System for Breast Cancer Diagnosis and Reporting	2022	Breast Cancer	UCD to gather user requirements, involving expert interviews, questionnaires, wireframes, and iterative user testing of the initial prototype.	2D gestures are captured as input and visual output of captured picture allows the user to select specific areas on the picture relating to condition for the system to examine and proved diagnosis report.	Clinicians	Computer Aided Design (CAD) system with manual and automatic features.	Screening, diagnosis, and reporting.	__	The study concluded that the integration of the system with other systems is crucial to maximize the duration of image viewing and minimize distractions for radiologists. Suggesting a key consideration for effective implementation.
	33	69	Seitinger, A. et al.	An Arden-Syntax-based clinical decision support framework for medical guidelines--Lyme borreliosis as an example	2014	Lyme Borreliosis	Paticipatory engagement clinicians in the development of guideline decision tree, including the process of transforming guidelines into decision trees represented by flowchart, and the process of using flowcharts to analyse similarities and solve contradictions.	User inputs signs and symptoms presented by patient for the system to generate a diagnosis and treatment recommendation.	Clinicians	Rule-based system/Implemented based on guidelines for managing Lyme Borreliosis by combining guidelines created by the German Society for Dermatology, the Swiss Society of Infectious Diseases and involving an Austrian expert on Lyme Borreliosis.	Diagnosis and treatment recommendations.	Designed with future integration in mind	Findings backs a syntax-based approach, noting that the resulting platform goes beyond processing "yes" or "no" answers to handling linguistics and propositional uncertainty. Notes the method of flowchart and consensus is useful for converting multiple medical guidelines into a computer-interpretable language (e.g., Arden Syntax).
	34	70	Ray, J. M. et al.	Computerized Clinical Decision Support System for Emergency Department–Initiated Buprenorphine for Opioid Use Disorder: User-Centered Design	2019	Opioid Use Disorder	UCD with iterative prototype development: Initial observations and interviews identified workflows and information needs; A total of 5 prototypes were evaluated and iteratively refined based on input from 26 physicians.	System provides step-by-step on-screen guidance to user for identifying patients using the EHR and follow through with the assessment process.	Clinicians	Rule-based/Implemented based on the Canadian Coputed Tomography (CT) Head Rule and clinical policies.	Support for patient care pathways and treatment.	Workflow integration	Study identified a challenge in simultaneously providing both a direct care pathway and flexible decision support led to a design with multiple navigation options. Adoption of key design principles included minimizing unnecessary text, utilizing a standard form and colors for buttons, and layout of information in meaningful pathways for reducing user fatigue.
	35	71	Luna, D. & Otero, C	Redesign of a clinical decision support system for a drug - drug interaction alert.	2014	Drug-Drug Interaction	UCD involving the engagement clinician end-users through interviews and observations to gather insights; prototyping, usability testing and iterative redesign.	User request system for a test run based on patient prescription as input.	Clinicians	Rule-based system (re-design of an previous system)	Treatment recommendations.	Integrated with other drug databases and Electronic Health Record	Identified challenges in knowledge database structuring and clinical case creation: this can be extremely difficult due to the rarity of the problems doctors typically encounter. Also, a lack of contextualization to local realities, resulted in false positives and alert fatigue.
	36	72	Michot, E. et al.	Towards a Clinical Decision Support System for Helping Medical Students in Emergency Call Centers	2022	Emergency Support	System designed based on literature review of guidelines and typical designs; usability conducted with 4 medical students for improvements using mock-ups and an online evaluation with 20 participants.	User inputs bio data (gender, age, weight) for the system to provide recommended advise.	Clinicians	Rule-based/web-based system/Implemented by a combination of local guidelines and the Paediatric Assessment Triangle (PAT).	Recommendations on actions and additional guideline advice.	__	Findings showed a high percentage of uncertainty in the use of the CDSS among medical students users, possibly due to their lack of experience in phone call triage. Findings found it useful leveraging local guidelines especially in the absence of established national padiatric guidelines.
	37	73	Shahmoradi, L. et al.	Development and evaluation of a clinical decision support system for early diagnosis of acute appendicitis	2023	Appendicitis	Diagnostic features required to develop a CDSS were extracted from the literature and clinical guidelines were confirmed by surgeons in a survey. Conducted evaluations of CDSS, including technical evaluation using focus groups with surgeons in hospital, and usability testing using retrospective patient data.	System uses data (e.g., clinical examinations, patient statements, and laboratory tests etc) as input for the system to generate recommendations as scores.	Clinicians	Machine-learning-based system	Diagnosis recommendations.	__	Study demonstrated the effectiveness of using Arden Syntax manchine learning models and flowcharts for transforming and merging text medical guidelines, an application that can be leveraged broadly by similar CDSS.
	38	74	Knight, S. R. et al	Development of a Clinical Decision Support System for Living Kidney Donor Assessment Based on National Guidelines	2018	Living Kidney Assessment	No design approach discussed, but the algorithm was based on National Guidelines for kidney assessment. Evaluation was done in retrospection using previous donor data for screening.	System receives Input of donor demographics and response to questionnaires to generate an assessment report as output.	Donors/Clinicians	Rule-based/Web-based/Implementation informed by national guidelines for the assessment of potential live kidney donors.	Assessment/screening of donors, and recommendation.	Integrated with patient electronic health record.	Study noted that it was important to consider local practice and clinical experience alongside guideline-based recommendations. The CDSS could be adapted to local protocols and practice to reduce the risk of non-compliance with recommendations when evidence was lacking or of poor quality.
	39	75	Tanguay-Sela, M. et al	Evaluating the perceived utility of an artificial intelligence-powered clinical decision support system for depression treatment using a simulation center	2022	Depression Care	No report on design methods and process. A mixed-method study at a simulation centre to evaluate its use in routine practice, impact on the physician-patient interaction, and clinicians' perceived clinical utility.	Information about the patient's symptoms and demographics are used as input to enable the AI tool generate treatment guidelines.	Clinicians	AI-enabled/Rule-based system/ Implemented based on the Canadian Network for Mood and Anxiety Treatments (CANMET) guidelines for the treatment of depression.	Support for specific depression treatments accompanied by clinical practice guidelines.	__	Findings concluded that participants expressed an interest in more extensive training and practice sessions, as well as more extensive information about the AI model used in the CDSS design. This highlights need for training and exaplainability in CDSS's design.
	40	76	Silva, E. A. T. et al.	Evaluation of satisfaction and usability of a clinical decision support system (CDSS) targeted for early obstetric risk assessment and patient follow-up. Design used a UCD method called UFuRT method.	2018	Obstetric Care	No report on design methods or process. Presents the evaluation of usability and acceptance of the CDSS in pilot tests with a group of potential health care professional users in two rural hospitals in Colombia under controlled study conditions.	System takes input such as medication and procedure orders, laboratory results, and/or prescriptions to identify risks and recommend alternatives.	Clinicians	Rule-based/web-based decision support system	Recommendations for medication and procedure alerts orders.	__	Findings of the study indicates that the experiences of users does not seem to be a factor that affected user evaluations of the system. The reduction on workload on similar tasks suggested a learning effect. The system's match to current workflow seems to be a factor in perception of workload and acceptance of the tool.
